# Supplementary material for: A Multimodal Intervention for Prevention of Overweight and Obesity in Schoolchildren. A Protocol Study “PREVIENE-CÁDIZ”
Source: Int J Environ Res Public Health. 2021 Feb 8;18(4):1622. doi: 10.3390/ijerph18041622 (PMC7914756; doi:10.3390/ijerph18041622)
Supplement: Supplementary file 1 [file ijerph-18-01622-s001.zip]

Archive with 10 entries (10 files):
- Document S10.pdf
- Document S1.pdf
- Document S2.pdf
- Document S3.pdf
- Document S4.pdf
- Document S5.pdf
- Document S6.pdf
- Document S7.pdf
- Document S8.pdf
- Document S9.pdf
